# Supplementary material for: CDCP1 (CUB domain containing protein 1) is a potential urine-based biomarker in the diagnosis of low-grade urothelial carcinoma
Source: PLoS One. 2023 Mar 2;18(3):e0281873. doi: 10.1371/journal.pone.0281873 (PMC9980759; doi:10.1371/journal.pone.0281873)
Supplement: S1 Table — (XLSX) [file pone.0281873.s002.xlsx]

## Sheet: UC
Supplementary Table 1. Clinicopathologic characteristics of 133 UC patients and 16 normal persons used for IHC staining.
Case No.	Gender	Age	Stage	Grade	TNM	Histology
H1	M	40	II~III	high	T3N1M0	Transitional cell carcinoma
H2	M	50	III	high	T2aN0M0	Transitional cell carcinoma
H3	M	25	III	high	T1N0M0	Transitional cell carcinoma
H4	F	39	III	high	T1N0M0	Transitional cell carcinoma
H5	F	72	III	high	T2N0M0	Transitional cell carcinoma
H6	M	79	III	high	T3N0M0	Transitional cell carcinoma
H7	M	78	III	high	T2N0M0	Transitional cell carcinoma
H8	M	58	III	high	T3N0M0	Urothelial carcinoma
H9	F	60	III	high	T3bN0M0	Urothelial carcinoma
H10	F	75	III	high	T3N0M0	Urothelial carcinoma
H11	M	65	III	high	T3N0M0	Urothelial carcinoma with squamous metaplasia
H12	M	71	III	high	T3bN0M0	Urothelial carcinoma
H13	M	86	III	high	T3N0M0	Urothelial carcinoma
H14	M	54	III	high	T3N0M0	Urothelial carcinoma
H15	M	66	III	high	T3N0M0	Urothelial carcinoma
H16	M	58	III	high	T3N0M0	Urothelial carcinoma
H17	M	64	III	high	T3N0M0	Urothelial carcinoma
H18	F	62	III	high	T3N0M0	Urothelial carcinoma
H19	F	65	III	high	T3N0M0	Urothelial carcinoma
H20	M	68	III	high	T2N0M0	Adenocarcinoma
H21	M	78	II~III	high	T2N0M0	Transitional cell carcinoma
H22	M	59	III	high	T2N0M1	Adenocarcinoma
H23	M	80	II~III	high	T1N0M0	Transitional cell carcinoma
H24	M	68	III	high	T2N0M0	Adenocarcinoma
H25	M	78	II~III	high	T2N0M0	Transitional cell carcinoma
H26	M	64	III	high	T3N2M1	Transitional cell carcinoma
H27	M	80	II~III	high	T1N0M0	Transitional cell carcinoma
H28	M	37	III	high	T2N0M0	Transitional cell carcinoma
H29	F	74	III	high	T2N1M0	Adenocarcinoma
H30	M	70	III	high	T2N0M0	Transitional cell carcinoma
H31	M	61	III	high	T3N0M0	Transitional cell carcinoma
H32	F	39	III	high	T2N0M0	Transitional cell carcinoma
H33	M	75	III	high	T2N0M0	Transitional cell carcinoma
H34	M	37	III	high	T2N0M0	Transitional cell carcinoma
H35	F	74	III	high	T2N1M0	Adenocarcinoma
H36	M	70	III	high	T2N0M0	Transitional cell carcinoma
H37	M	61	III	high	T3N0M0	Transitional cell carcinoma
H38	M	41	III	high	T4N0M0	Transitional cell carcinoma
H39	F	39	III	high	T2N0M0	Transitional cell carcinoma
H40	M	75	III	high	T2N0M0	Transitional cell carcinoma
H41	M	85	III	high	T3N0M0	Transitional cell carcinoma
H42	M	71	II~III	high	T2N0M0	Transitional cell carcinoma
H43	M	57	II~III	high	T2N0M0	Transitional cell carcinoma
H44	M	67	III	high	T3N0M0	Transitional cell carcinoma
H45	M	85	III	high	T3N0M0	Transitional cell carcinoma
H46	M	71	II~III	high	T2N0M0	Transitional cell carcinoma
H47	M	57	II~III	high	T2N0M0	Transitional cell carcinoma
H48	M	67	III	high	T3N0M0	Transitional cell carcinoma
H49	M	67	III	high	T3N0M0	Adenocarcinoma
H50	F	74	III	high	T2N0M0	Transitional cell carcinoma
H51	M	67	III	high	T3N0M0	Adenocarcinoma
H52	F	74	III	high	T2N0M0	Transitional cell carcinoma
H53	M	61	III	high	T3N1M0	Transitional cell carcinoma
H54	M	56	II~III	high	T2N0M0	Transitional cell carcinoma
H55	M	69	III	high	T2N0M0	Transitional cell carcinoma
H56	M	69	III	high	T2N0M0	Transitional cell carcinoma
H57	M	56	II~III	high	T2N0M0	Transitional cell carcinoma
L1	M	72	I	low	T2N0M0	Transitional cell carcinoma
L2	M	88	I	low	T1N0M0	Transitional cell carcinoma
L3	M	42	I	low	T2bN0M0	Transitional cell carcinoma
L4	M	55	I~II	low	T3N0M0	Transitional cell carcinoma
L5	M	66	I	low	T1N0M0	Transitional cell carcinoma
L6	F	33	I~II	low	T3N0M0	Transitional cell carcinoma
L7	M	80	II	low	T3N0M0	Transitional cell carcinoma
L8	F	52	II	low	T3N0M0	Transitional cell carcinoma
L9	M	49	I~II	low	T2N0M0	Transitional cell carcinoma
L10	M	62	II	low	T2N0M0	Transitional cell carcinoma
L11	M	73	II	low	T3N0M0	Transitional cell carcinoma
L12	M	71	I~II	low	T1N0M0	Transitional cell carcinoma
L13	M	43	I~II	low	T3N0M0	Adenocarcinoma
L14	M	70	I	low	T3N0M0	Urothelial carcinoma
L15	M	45	II	low	T2N0M0	Transitional cell carcinoma
L16	M	74	II	low	T2N0M0	Transitional cell carcinoma
L17	M	47	I~II	low	T1N0M0	Transitional cell carcinoma
L18	M	45	II	low	T2N0M0	Transitional cell carcinoma
L19	M	76	I~II	low	T3N0M0	Adenocarcinoma
L20	F	53	I~II	low	T1N0M0	Transitional cell carcinoma
L22	M	96	I~II	low	T1N0M0	Transitional cell carcinoma
L23	M	52	II	low	T1N0M0	Transitional cell carcinoma
L24	M	71	I~II	low	T2N0M0	Squamous cell carcinoma
L25	M	60	I	low	T2N0M0	Squamous cell carcinoma
L26	F	53	I~II	low	T1N0M0	Transitional cell carcinoma
L28	M	96	I~II	low	T1N0M0	Transitional cell carcinoma
L29	M	52	II	low	T1N0M0	Transitional cell carcinoma
L30	M	71	I~II	low	T2N0M0	Squamous cell carcinoma
L31	M	60	I	low	T2N0M0	Squamous cell carcinoma
L32	M	68	II	low	T2N0M0	Adenosquamous carcinoma
L33	F	34	II	low	T1N0M0	Transitional cell carcinoma
L34	M	75	I~II	low	T1N0M0	Adenocarcinoma
L35	M	66	II	low	T2N0M0	Transitional cell carcinoma
L36	M	60	I	low	T1N0M0	Transitional cell carcinoma
L37	M	56	I~II	low	T3N0M0	Squamous cell carcinoma
L38	M	67	I~II	low	T1N0M0	Transitional cell carcinoma
L39	F	65	I~II	low	T1N0M0	Transitional cell carcinoma
L40	M	69	I	low	T1N0M0	Transitional cell carcinoma
L41	M	68	II	low	T2N0M0	Adenosquamous carcinoma
L42	F	34	II	low	T1N0M0	Transitional cell carcinoma
L43	M	75	I~II	low	T1N0M0	Adenocarcinoma
L44	M	66	II	low	T2N0M0	Transitional cell carcinoma
L45	M	60	I	low	T1N0M0	Transitional cell carcinoma
L46	M	56	I~II	low	T3N0M0	Squamous cell carcinoma
L47	M	67	I~II	low	T1N0M0	Transitional cell carcinoma
L48	M	60	I~II	low	T2N0M0	Transitional cell carcinoma
L49	F	65	I~II	low	T1N0M0	Transitional cell carcinoma
L50	M	73	I	low	T1N0M0	Transitional cell carcinoma
L51	M	69	I	low	T1N0M0	Transitional cell carcinoma
L52	M	53	II	low	T3N0M0	Mucinous adenocarcinoma
L53	M	72	II	low	T2N0M0	Transitional cell carcinoma
L54	F	70	I~II	low	T2N0M0	Transitional cell carcinoma
L55	M	45	I	low	T1N0M0	Transitional cell carcinoma
L56	M	70	I~II	low	T2N0M0	Transitional cell carcinoma
L57	M	48	I	low	T1N0M0	Leiomyosarcoma
L58	M	37	I~II	low	T2N0M0	Squamous cell carcinoma
L59	M	52	II	low	T2N0M0	Transitional cell carcinoma
L61	M	72	II	low	T2N0M0	Transitional cell carcinoma
L62	M	70	II	low	T3N0M0	Squamous cell carcinoma
L63	F	70	I~II	low	T2N0M0	Transitional cell carcinoma
L64	M	45	I	low	T1N0M0	Transitional cell carcinoma
L65	M	48	I	low	T1N0M0	Transitional cell carcinoma
L66	M	37	I~II	low	T2N0M0	Squamous cell carcinoma
L67	M	52	II	low	T2N0M0	Transitional cell carcinoma
L69	M	60	I	low	T2N0M0	Squamous cell carcinoma
L70	M	50	II	low	T2N0M0	Transitional cell carcinoma
L72	M	43	I~II	low	T1N0M0	Transitional cell carcinoma
L73	M	89	II	low	T1N0M0	Transitional cell carcinoma
L74	M	60	II	low	T4N0M0	Transitional cell carcinoma
L75	M	38	I	low	T1N0M0	Transitional cell carcinoma
L76	M	60	I	low	T2N0M0	Squamous cell carcinoma
L77	M	50	II	low	T2N0M0	Transitional cell carcinoma
L79	M	43	I~II	low	T1N0M0	Transitional cell carcinoma
L80	M	89	II	low	T1N0M0	Transitional cell carcinoma
L81	M	60	II	low	T4N0M0	Transitional cell carcinoma
L82	M	38	I	low	T1N0M0	Transitional cell carcinoma
N1	F	21		normal		Normal urocystis tissue
N2	F	21		normal		Normal urocystis tissue
N3	M	40		normal		Normal urocystis tissue
N4	M	30		normal		Normal urocystis tissue (smooth muscle sparse)
N5	M	35		normal		Normal urocystis tissue
N6	F	21		normal		Normal urocystis tissue
N7	F	21		normal		Normal urocystis tissue
N8	M	43		normal		Normal urocystis tissue (smooth muscle)
N9	F	15		normal		Normal urocystis tissue
N10	M	55		normal		Chronic cystitis
N11	M	69		normal		Chronic cystitis
N12	M	63		normal		Chronic cystitis
N13	M	63		normal		Chronic cystitis
N14	F	57		normal		Normal
N15	M	54		normal		Normal
N16	F	65		normal		Normal

## Sheet: UC (2)
Supplementary Table 1. Clinicopathologic characteristics of 133 UC patients and 16 normal persons used for IHC staining.
Case No.	Gender	Age	Stage	Grade	TNM	Histology	Intensity	Percentage	Intensity * Percentage
H1	M	40	II~III	high	T3N1M0	Transitional cell carcinoma	3	40	120
H2	M	50	III	high	T2aN0M0	Transitional cell carcinoma	2	35	70
H3	M	25	III	high	T1N0M0	Transitional cell carcinoma	1	60	60
H4	F	39	III	high	T1N0M0	Transitional cell carcinoma	3	70	210
H5	F	72	III	high	T2N0M0	Transitional cell carcinoma	3	60	180
H6	M	79	III	high	T3N0M0	Transitional cell carcinoma	2	50	100
H7	M	78	III	high	T2N0M0	Transitional cell carcinoma	2	20	40
H8	M	58	III	high	T3N0M0	Urothelial carcinoma	3	90	270
H9	F	60	III	high	T3bN0M0	Urothelial carcinoma	2	80	160
H10	F	75	III	high	T3N0M0	Urothelial carcinoma	1	50	50
H11	M	65	III	high	T3N0M0	Urothelial carcinoma with squamous metaplasia	1	40	40
H12	M	71	III	high	T3bN0M0	Urothelial carcinoma	2	30	60
H13	M	86	III	high	T3N0M0	Urothelial carcinoma	3	95	285
H14	M	54	III	high	T3N0M0	Urothelial carcinoma	2	25	50
H15	M	66	III	high	T3N0M0	Urothelial carcinoma	1	30	30
H16	M	58	III	high	T3N0M0	Urothelial carcinoma	1	30	30
H17	M	64	III	high	T3N0M0	Urothelial carcinoma	1	30	30
H18	F	62	III	high	T3N0M0	Urothelial carcinoma	1	40	40
H19	F	65	III	high	T3N0M0	Urothelial carcinoma	1	40	40
H20	M	68	III	high	T2N0M0	Adenocarcinoma	3	95	285
H21	M	78	II~III	high	T2N0M0	Transitional cell carcinoma	2	100	200
H22	M	59	III	high	T2N0M1	Adenocarcinoma	3	95	285
H23	M	80	II~III	high	T1N0M0	Transitional cell carcinoma	1	40	40
H24	M	68	III	high	T2N0M0	Adenocarcinoma	3	95	285
H25	M	78	II~III	high	T2N0M0	Transitional cell carcinoma	2	100	200
H26	M	64	III	high	T3N2M1	Transitional cell carcinoma	1	80	80
H27	M	80	II~III	high	T1N0M0	Transitional cell carcinoma	1	40	40
H28	M	37	III	high	T2N0M0	Transitional cell carcinoma	2	90	180
H29	F	74	III	high	T2N1M0	Adenocarcinoma	3	90	270
H30	M	70	III	high	T2N0M0	Transitional cell carcinoma	2	95	190
H31	M	61	III	high	T3N0M0	Transitional cell carcinoma	3	95	285
H32	F	39	III	high	T2N0M0	Transitional cell carcinoma	3	90	270
H33	M	75	III	high	T2N0M0	Transitional cell carcinoma	2	95	190
H34	M	37	III	high	T2N0M0	Transitional cell carcinoma	2	90	180
H35	F	74	III	high	T2N1M0	Adenocarcinoma	3	90	270
H36	M	70	III	high	T2N0M0	Transitional cell carcinoma	1	90	90
H37	M	61	III	high	T3N0M0	Transitional cell carcinoma	3	95	285
H38	M	41	III	high	T4N0M0	Transitional cell carcinoma	2	20	40
H39	F	39	III	high	T2N0M0	Transitional cell carcinoma	3	90	270
H40	M	75	III	high	T2N0M0	Transitional cell carcinoma	2	95	190
H41	M	85	III	high	T3N0M0	Transitional cell carcinoma	3	95	285
H42	M	71	II~III	high	T2N0M0	Transitional cell carcinoma	2	80	160
H43	M	57	II~III	high	T2N0M0	Transitional cell carcinoma	2	50	100
H44	M	67	III	high	T3N0M0	Transitional cell carcinoma	3	95	285
H45	M	85	III	high	T3N0M0	Transitional cell carcinoma	3	90	270
H46	M	71	II~III	high	T2N0M0	Transitional cell carcinoma	2	80	160
H47	M	57	II~III	high	T2N0M0	Transitional cell carcinoma	2	50	100
H48	M	67	III	high	T3N0M0	Transitional cell carcinoma	3	90	270
H49	M	67	III	high	T3N0M0	Adenocarcinoma	1	50	50
H50	F	74	III	high	T2N0M0	Transitional cell carcinoma	3	80	240
H51	M	67	III	high	T3N0M0	Adenocarcinoma	1	50	50
H52	F	74	III	high	T2N0M0	Transitional cell carcinoma	2	80	160
H53	M	61	III	high	T3N1M0	Transitional cell carcinoma	1	90	90
H54	M	56	II~III	high	T2N0M0	Transitional cell carcinoma	2	40	80
H55	M	69	III	high	T2N0M0	Transitional cell carcinoma	2	50	100
H56	M	69	III	high	T2N0M0	Transitional cell carcinoma	1	30	30
H57	M	56	II~III	high	T2N0M0	Transitional cell carcinoma	2	60	120
L1	M	72	I	low	T2N0M0	Transitional cell carcinoma	2	70	140
L2	M	88	I	low	T1N0M0	Transitional cell carcinoma	2	20	40
L3	M	42	I	low	T2bN0M0	Transitional cell carcinoma	2	35	70
L4	M	55	I~II	low	T3N0M0	Transitional cell carcinoma	1	30	30
L5	M	66	I	low	T1N0M0	Transitional cell carcinoma	1	10	10
L6	F	33	I~II	low	T3N0M0	Transitional cell carcinoma	2	10	20
L7	M	80	II	low	T3N0M0	Transitional cell carcinoma	2	5	10
L8	F	52	II	low	T3N0M0	Transitional cell carcinoma	3	50	150
L9	M	49	I~II	low	T2N0M0	Transitional cell carcinoma	3	80	240
L10	M	62	II	low	T2N0M0	Transitional cell carcinoma	2	60	120
L11	M	73	II	low	T3N0M0	Transitional cell carcinoma	2	5	10
L12	M	71	I~II	low	T1N0M0	Transitional cell carcinoma	1	15	15
L13	M	43	I~II	low	T3N0M0	Adenocarcinoma	2	10	20
L14	M	70	I	low	T3N0M0	Urothelial carcinoma	2	20	40
L15	M	45	II	low	T2N0M0	Transitional cell carcinoma	2	90	180
L16	M	74	II	low	T2N0M0	Transitional cell carcinoma	1	30	30
L17	M	47	I~II	low	T1N0M0	Transitional cell carcinoma	1	15	15
L18	M	45	II	low	T2N0M0	Transitional cell carcinoma	1	20	20
L19	M	76	I~II	low	T3N0M0	Adenocarcinoma	1	10	10
L20	F	53	I~II	low	T1N0M0	Transitional cell carcinoma	1	90	90
L22	M	96	I~II	low	T1N0M0	Transitional cell carcinoma	3	95	285
L23	M	52	II	low	T1N0M0	Transitional cell carcinoma	2	5	10
L24	M	71	I~II	low	T2N0M0	Squamous cell carcinoma	2	30	60
L25	M	60	I	low	T2N0M0	Squamous cell carcinoma	2	95	190
L26	F	53	I~II	low	T1N0M0	Transitional cell carcinoma	1	90	90
L28	M	96	I~II	low	T1N0M0	Transitional cell carcinoma	2	30	60
L29	M	52	II	low	T1N0M0	Transitional cell carcinoma	2	5	10
L30	M	71	I~II	low	T2N0M0	Squamous cell carcinoma	2	30	60
L31	M	60	I	low	T2N0M0	Squamous cell carcinoma	2	95	190
L32	M	68	II	low	T2N0M0	Adenosquamous carcinoma	2	50	100
L33	F	34	II	low	T1N0M0	Transitional cell carcinoma	2	90	180
L34	M	75	I~II	low	T1N0M0	Adenocarcinoma	2	90	180
L35	M	66	II	low	T2N0M0	Transitional cell carcinoma	2	40	80
L36	M	60	I	low	T1N0M0	Transitional cell carcinoma	2	25	50
L37	M	56	I~II	low	T3N0M0	Squamous cell carcinoma	2	70	140
L38	M	67	I~II	low	T1N0M0	Transitional cell carcinoma	2	95	190
L39	F	65	I~II	low	T1N0M0	Transitional cell carcinoma	3	80	240
L40	M	69	I	low	T1N0M0	Transitional cell carcinoma	1	40	40
L41	M	68	II	low	T2N0M0	Adenosquamous carcinoma	2	50	100
L42	F	34	II	low	T1N0M0	Transitional cell carcinoma	2	90	180
L43	M	75	I~II	low	T1N0M0	Adenocarcinoma	2	95	190
L44	M	66	II	low	T2N0M0	Transitional cell carcinoma	2	40	80
L45	M	60	I	low	T1N0M0	Transitional cell carcinoma	2	40	80
L46	M	56	I~II	low	T3N0M0	Squamous cell carcinoma	1	10	10
L47	M	67	I~II	low	T1N0M0	Transitional cell carcinoma	1	70	70
L48	M	60	I~II	low	T2N0M0	Transitional cell carcinoma	2	60	120
L49	F	65	I~II	low	T1N0M0	Transitional cell carcinoma	2	80	160
L50	M	73	I	low	T1N0M0	Transitional cell carcinoma	2	25	50
L51	M	69	I	low	T1N0M0	Transitional cell carcinoma	1	70	70
L52	M	53	II	low	T3N0M0	Mucinous adenocarcinoma	1	70	70
L53	M	72	II	low	T2N0M0	Transitional cell carcinoma	1	40	40
L54	F	70	I~II	low	T2N0M0	Transitional cell carcinoma	3	80	240
L55	M	45	I	low	T1N0M0	Transitional cell carcinoma	1	80	80
L56	M	70	I~II	low	T2N0M0	Transitional cell carcinoma	3	90	270
L57	M	48	I	low	T1N0M0	Leiomyosarcoma	2	80	160
L58	M	37	I~II	low	T2N0M0	Squamous cell carcinoma	2	50	100
L59	M	52	II	low	T2N0M0	Transitional cell carcinoma	1	90	90
L61	M	72	II	low	T2N0M0	Transitional cell carcinoma	1	40	40
L62	M	70	II	low	T3N0M0	Squamous cell carcinoma	2	80	160
L63	F	70	I~II	low	T2N0M0	Transitional cell carcinoma	3	70	210
L64	M	45	I	low	T1N0M0	Transitional cell carcinoma	2	70	140
L65	M	48	I	low	T1N0M0	Transitional cell carcinoma	2	80	160
L66	M	37	I~II	low	T2N0M0	Squamous cell carcinoma	2	30	60
L67	M	52	II	low	T2N0M0	Transitional cell carcinoma	1	80	80
L69	M	60	I	low	T2N0M0	Squamous cell carcinoma	2	40	80
L70	M	50	II	low	T2N0M0	Transitional cell carcinoma	2	90	180
L72	M	43	I~II	low	T1N0M0	Transitional cell carcinoma	1	20	20
L73	M	89	II	low	T1N0M0	Transitional cell carcinoma	2	95	190
L74	M	60	II	low	T4N0M0	Transitional cell carcinoma	1	40	40
L75	M	38	I	low	T1N0M0	Transitional cell carcinoma	1	10	10
L76	M	60	I	low	T2N0M0	Squamous cell carcinoma	2	90	180
L77	M	50	II	low	T2N0M0	Transitional cell carcinoma	2	80	160
L79	M	43	I~II	low	T1N0M0	Transitional cell carcinoma	1	40	40
L80	M	89	II	low	T1N0M0	Transitional cell carcinoma	2	95	190
L81	M	60	II	low	T4N0M0	Transitional cell carcinoma	1	40	40
L82	M	38	I	low	T1N0M0	Transitional cell carcinoma	1	10	10
N1	F	21		normal		Normal urocystis tissue	0	0	0
N2	F	21		normal		Normal urocystis tissue	0	0	0
N3	M	40		normal		Normal urocystis tissue	2	10	20
N4	M	30		normal		Normal urocystis tissue (smooth muscle sparse)	0	0	0
N5	M	35		normal		Normal urocystis tissue	0	0	0
N6	F	21		normal		Normal urocystis tissue	0	0	0
N7	F	21		normal		Normal urocystis tissue	0	0	0
N8	M	43		normal		Normal urocystis tissue (smooth muscle)	0	0	0
N9	F	15		normal		Normal urocystis tissue	0	0	0
N10	M	55		normal		Chronic cystitis	1	2	2
N11	M	69		normal		Chronic cystitis	0	0	0
N12	M	63		normal		Chronic cystitis	1	10	10
N13	M	63		normal		Chronic cystitis	0	0	0
N14	F	57		normal		Normal	0	0	0
N15	M	54		normal		Normal	0	0	0
N16	F	65		normal		Normal	1	10	10
